# Supplementary material for: Targeting BRF2 in Cancer Using Repurposed Drugs
Source: Cancers (Basel). 2021 Jul 27;13(15):3778. doi: 10.3390/cancers13153778 (PMC8345145; doi:10.3390/cancers13153778)
Supplement: Supplementary file 1 [file cancers-13-03778-s001.zip]

Archive with 11 entries (11 files):
- Analysis/BRF2_1a_Normal_versus_tumor_expression.pdf
- Analysis/BRF2_1b_Chemosensitivity_proliferation_stemness_autophagy_pancan_heatmap3_allstats.pdf
- Analysis/BRF2_1c_Hypoxia_angiogenesis_heatmap3_allstats.pdf
- Analysis/BRF2_1d_Immune_cell_infiltration_heatmap3_allstats.pdf
- Analysis/BRF2_1e_Neoantigens_cancer_testis_antigens_heatmap3_allstats.pdf
- Analysis/BRF2_1g_Signal_transduction_pathway_scores_heatmap3_allstats.pdf
- cancers-1262527_Supplementary_proofread_R1.pdf
- Energy calculation.xlsx
- Video/Video 2-complex-DB02741.mp4
- Video/Video1- Comformational-change-BRF2.mp4
- Video/Video3-pulling.mp4
