# Supplementary material for: Targeting BRF2 in Cancer Using Repurposed Drugs
Source: Cancers (Basel). 2021 Jul 27;13(15):3778. doi: 10.3390/cancers13153778 (PMC8345145; doi:10.3390/cancers13153778)
Supplement: Supplementary file 1 [file cancers-13-03778-s001.zip › Energy calculation.xlsx]

## Sheet: Sheet1
		ΔG (kJ/mol)
	ARG-77	-24.5717
	ARG-81	-24.29
	LYS-252	-21.4928
	LYS-181	-18.9538
	ARG-265	-17.4086
	ARG-75	-16.3925
	ARG-220	-16.1266
	ARG-249	-15.3759
	ARG-74	-13.7395
	ARG-127	-13.6987
	LYS-174	-12.6306
	ARG-67	-12.6112
	LYS-290	-12.5829
	LYS-197	-12.5674
	ARG-71	-12.4918
	VAL-65	-11.9455
	ARG-291	-11.8494
	LYS-192	-11.8463
	ARG-242	-11.7845
	ARG-203	-11.0019
	ARG-102	-10.9848
	ARG-313	-10.8947
	LYS-114	-10.6008
	ARG-304	-10.4825
	LYS-113	-10.3506
	LYS-199	-10.2422
	ARG-275	-10.1798
	ARG-309	-9.8955
	LYS-158	-9.8788
	ARG-110	-9.8035
	ARG-107	-9.6741
	LYS-295	-9.5791
	ARG-287	-8.1109
	ARG-284	-8.0793
	TRP-131	-7.6558
	VAL-256	-6.8232
	GLU-278	9.0837
	ASP-299	9.2656
	ASP-289	10.4101
	ASP-147	10.5714
	GLU-198	10.8127
	GLU-213	10.8438
	ASP-241	10.9215
	ASP-196	10.9479
	GLU-209	11.1297
	ASP-145	11.4012
	GLU-195	11.4232
	ASP-163	11.8855
	GLU-171	13.0314
	GLU-115	13.6751
	GLU-268	14.5881
	ASP-91	17.8343
	ASP-314	19.0746
	ASP-78	21.0074
	GLU-90	22.2099
	ASP-257	40.7326
